# Supplementary material for: Missense variants causing Wiedemann-Steiner syndrome preferentially occur in the KMT2A-CXXC domain and are accurately classified using AlphaFold2
Source: PLoS Genet. 2022 Jun 21;18(6):e1010278. doi: 10.1371/journal.pgen.1010278 (PMC9249231; doi:10.1371/journal.pgen.1010278)
Supplement: S1 Table — (CSV) [file pgen.1010278.s008.csv]

Variant;Nucleotide change (NM_001197104.2);Domain;Source;Annotation (Clinvar/HGMD);Phred-like CADD score
P44T;c.133C>T;No domain;Clinvar;Uncertain Significance;21.4
S56Y;c.167C>A;No domain;Clinvar;Uncertain Significance;22
R164K;c.491G>A;No domain;Clinvar;Uncertain Significance;22.1
K232E;c.694A>G;No domain;Clinvar;Uncertain Significance;23.6
P280T;c.838C>A;No domain;Miyake et al 2016;;24.4
V413I;c.1237G>A;No domain;HGMD(Faundes et al 2017);Uncertain Significance;25.4
R478Q;c.1433G>A;No domain;Clinvar;Uncertain Significance;27.9
V776A;c.2327T>C;No domain;Clinvar;Uncertain Significance;21.1
S802C;c.2405C>G ;No domain;Clinvar;Uncertain Significance;25
S873N;c.2618G>A;No domain;Clinvar;Uncertain Significance;21.1
R878Q;c.2633G>A;No domain;HGMD(Fokstuen et al 2016);likely benign/Uncetrain significance;29
S996P;c.2986T>C;No domain;Clinvar;Uncertain Significance;20.2
G1007C;c.3019G>T;No domain;Clinvar;Conflicting interpretations of pathogenicity;31
A1032S;c.3094G>T;No domain;Clinvar;Uncertain Significance;31
R1083Q;c.3248G>A;No domain;HGMD(Monies et al 2017);;31
L1113R;c.3338A>G;No domain;HGMD(Faundes et al 2017);likely pathogenic;31
N1138S;c.3413A>G;No domain;Clinvar;Uncertain Significance;25.8
S1152P;c.3454T>C;CXXC;HGMD(Faundes et al 2017);Uncertain Significance;26.9
R1154W;c.3460C>T;CXXC;Clinvar;Pathogenic/likely pathogenic;23.8
R1154Q;c.3461G>A;CXXC;Clinvar;Pathogenic/likely pathogenic;29.8
C1155Y;c.3464G>A;CXXC;Clinvar;Pathogenic/likely pathogenic;31
C1158Y;c.3473G>A;CXXC;Clinvar;Likely pathogenic;29.5
C1158S;c.3473G>C;CXXC;Clinvar;Pathogenic;28.8
C1161G;c.3481T>G;CXXC;Lebrun N et al 2018;;29.0
C1161S;c.3482G>C;CXXC;Jones WD 2017;;28.6
C1167Y;c.3500G>A;CXXC;Jones WD 2017;;29.4
G1168D;c.3504G>A;CXXC;Lebrun N et al 2018;;28.9
G1180A;c.3539G>C;CXXC;HGMD(Dillon et al 2018);;27.5
G1181D;c.3542G>A;CXXC;Baer S et al 2018;;28.6
G1181C;c.3541G>T;CXXC;Clinvar;Likely pathogenic;31
K1186E;c.3556A>G;CXXC;Jones WD 2017;;29.7
K1186T;c.3557A>C;CXXC;Clinvar;Pathogenic;29.2
C1189R;c.3565T>C;CXXC;Clinvar;Pathogenic;31
C1189Y;c.3566G>A;CXXC;Clinvar;Pathogenic;29.3
C1194Y;c.3581G>A;CXXC;Clinvar;Uncertain Significance;30
S1389C;c.4166C>G;No domain;HGMD(Liu et al 2017);;25.7
C1448R;c.4342T>C;PHD finger 1;Clinvar;Likely pathogenic;29.7
C1448Y;c.4343G>A;PHD finger 1;Clinvar;Pathogenic;29.9
H1456R;c.4367A>G;PHD finger 1;Clinvar;Likely pathogenic;26
W1474R;c.4420T>A;PHD finger 1;Clinvar;Uncertain Significance;31
C1476S;c.4426T>A;PHD finger 1;Clinvar;Uncertain Significance;27.9
R1636Q;c.4907G>A;Bromodomain;HGMD(Faundes et al 2017);Uncertain Significance;29.5
S1657A;c.4969T>G;Bromodomain;Clinvar;Uncertain Significance;26.1
V1726M;c.5176G>A;Bromodomain;Clinvar;Uncertain Significance;32
P1832T;c.5494C>A;No domain;Clinvar;Likely pathogenic;22.6
S1861I;c.5582G>T;No domain;Clinvar;Uncertain Significance;26.6
C1879R;c.5635T>C;No domain;Clinvar;Uncertain Significance;26.8
G1891V;c.5672G>T;No domain;Jones WD 2017;likely pathogenic;28.2
H1903R;c.5672G>T;No domain;Jones WD 2017;;25.8
D1917Y;c.5749G>T;No domain;Jones WD 2017;;29.3
G1943E;c.5828G>A;PHD finger 4;Clinvar;Likely pathogenic;28.3
H1958R;c.5873A>G;PHD finger 4;Baer S et al 2018;;26.7
F1959C;c.5876T>G;PHD finger 4;Clinvar;Uncertain Significance;31
G2027E;c.6080G>A;FYR-N;Clinvar;Likely pathogenic;33
F2048V;c.6142T>G;FYR-N;Clinvar;Uncertain Significance;25.9
S2188C;c.6563C>G;No Domain;Clinvar;Uncertain Significance;26
E2419K;c.7255G>A;No domain;Lebrun N et al 2018;;25.4
C2844F;c.8531G>T;No domain;HGMD(Lelieveld et al 2016);;27.7
L2848P;c.8543T>C;No domain;Clinvar;Likely pathogenic;28.2
M2853R;c.8558T>G;TAD;Lebrun N et al 2018;;26.8
N2859K;c.8577T>A;No domain;Jones WD 2017;;22.5
G3131S;c.9382G>A;No domain;HGMD(Liu et al 2017);benign/likely benign;24.1
S3147F;c.9440C>T;No domain;Baer S et al 2018;;23.8
Q3601R;c.10802A>G;No domain;Clinvar;Uncertain Significance;20.6
L3617P;c.10850T>C;No domain;Baer S et al 2018;;23.5
R3824W;c.9382G>A;SET domain;HGMD(Faundes et al 2017);Uncetrain significance;32
G3863S;c.11587G>A;SET domain;Clinvar;Uncertain Significance;29.8
I3929L;c.11785A>C;SET domain;Clinvar;Likely pathogenic;27.6
