# Supplementary material for: Missense variants causing Wiedemann-Steiner syndrome preferentially occur in the KMT2A-CXXC domain and are accurately classified using AlphaFold2
Source: PLoS Genet. 2022 Jun 21;18(6):e1010278. doi: 10.1371/journal.pgen.1010278 (PMC9249231; doi:10.1371/journal.pgen.1010278)
Supplement: S3 Table — (TXT) [file pgen.1010278.s010.txt]

Set	Variant (ENSP00000436786.1)	Source	Determined effect	Variant classification result	Positioned at a functionally important residue	Change in secondary structure	Mean electrostatic potential
Trainig set	p.R1151A	Allen et al., 2006 [1]	Experimentally determined	Compromised DNA binding	no	no	5.77
Trainig set	p.R1154A	Allen et al., 2006 [1]	Experimentally determined	Compromised DNA binding	yes	yes (loss of beta sheets)	5.66
Trainig set	p.C1161A	Allen et al., 2006 [1]	Unfolding of CXXC domain	Unfolding of CXXC domain	no
Trainig set	p.D1166A	Allen et al., 2006 [1]	Unfolding of CXXC domain	Unfolding of CXXC domain	no
Trainig set	p.C1173A	Allen et al., 2006 [1]	Unfolding of CXXC domain	Unfolding of CXXC domain	no
Trainig set	p.D1175A	Allen et al., 2006 [1]	Experimentally determined	Compromised DNA binding	no	yes (loss of alpha helix)	6.84
Trainig set	p.K1176A	Allen et al., 2006 [1]	Experimentally determined	Compromised DNA binding	yes	no	5.69
Trainig set	p.K1186A	Allen et al., 2006 [1]	Experimentally determined	Compromised DNA binding	yes	yes (loss of alpha helix)	5.88
Trainig set	p.K1187A	Allen et al., 2006 [1]	Experimentally determined	Compromised DNA binding	yes	yes (loss of alpha helix)	6.33
Trainig set	p.C1189A	Allen et al., 2006 [1]	Unfolding of CXXC domain	Unfolding of CXXC domain	no
Trainig set	p.R1192A	Allen et al., 2006 [1]	Unfolding of CXXC domain	Unfolding of CXXC domain	no
Trainig set	p.N1172A	Allen et al., 2006 [1]	No effect	No effect	no	no	6.31
Trainig set	p.C1188A	Allen et al., 2006 [1]	No effect	No effect	no	no	6.33
Trainig set	p.R1153A	Allen et al., 2006 [1]	No effect	No effect	no	no	5.73
Test set	p.C1155A	Allen et al., 2006 [1]	Unfolding of CXXC domain	Unfolding of CXXC domain	no
Test set	p.C1158A	Allen et al., 2006 [1]	Unfolding of CXXC domain	Unfolding of CXXC domain	no
Test set	p.C1167A	Allen et al., 2006 [1]	Unfolding of CXXC domain	Unfolding of CXXC domain	no
Test set	p.C1170A	Allen et al., 2006 [1]	Unfolding of CXXC domain	Unfolding of CXXC domain	no
Test set	p.K1178A	Allen et al., 2006 [1]	Experimentally determined	Compromised DNA binding	yes	yes (loss of alpha helix)	5.75
Test set	p.F1179A	Allen et al., 2006 [1]	Experimentally determined	No effect	yes	no	6.38
Test set	p.K1185A	Allen et al., 2006 [1]	Experimentally determined	Compromised DNA binding	yes	no	5.78
Test set	p.C1188D	Cierpicki T et al., 2010 [2]	Experimentally determined	Compromised DNA binding	no	no	5.60
Test set	p.K1193A	Allen et al., 2006 [1]	Experimentally determined	Compromised DNA binding	yes	no	5.77
Test set	p.S1152P	HGMD	Not precisely determined: WDSTS patient	Compromised DNA binding	no	yes (extended beta sheets)	6.35
Test set	p.R1154W	Clinvar	Not precisely determined: WDSTS patient	Compromised DNA binding	yes	yes (loss of beta sheets)	5.70
Test set	p.R1154Q	Clinvar	Not precisely determined: WDSTS patient	Compromised DNA binding	yes	yes (loss of beta sheets)	5.70
Test set	p.C1155Y	Clinvar	Not precisely determined: WDSTS patient	Unfolding of CXXC domain	no
Test set	p.C1158Y	Clinvar	Not precisely determined: WDSTS patient	Unfolding of CXXC domain	no
Test set	p.C1158S	Clinvar	Not precisely determined: WDSTS patient	Unfolding of CXXC domain	no
Test set	p.C1161G	Lebrun N et al., 2018 [3]	Not precisely determined: WDSTS patient	Unfolding of CXXC domain	no
Test set	p.C1161S	Jones WD, 2017 [4]	Not precisely determined: WDSTS patient	Unfolding of CXXC domain	no
Test set	p.C1167Y	Jones WD, 2017 [4]	Not precisely determined: WDSTS patient	Unfolding of CXXC domain	no
Test set	p.G1168D	Lebrun N et al., 2018 [3]	Not precisely determined: WDSTS patient	Compromised DNA binding	no	yes (loss of alpha helix)	5.79
Test set	p.G1180A	HGMD	Not precisely determined: WDSTS patient	Compromised DNA binding	yes	yes (loss of alpha helix)	6.28
Test set	p.G1181D	Baer et al., 2018 [5]	Not precisely determined: WDSTS patient	Compromised DNA binding	yes	no	5.66
Test set	p.G1181C	Clinvar	Not precisely determined: WDSTS patient	Compromised DNA binding	yes	yes (loss of beta sheets)	6.30
Test set	p.K1186E	Jones WD, 2017 [4]	Not precisely determined: WDSTS patient	Compromised DNA binding	yes	no	5.37
Test set	p.K1186T	Clinvar	Not precisely determined: WDSTS patient	Compromised DNA binding	yes	no	5.86
Test set	p.C1189R	Clinvar	Not precisely determined: WDSTS patient	Unfolding of CXXC domain	no
Test set	p.C1189Y	Clinvar	Not precisely determined: WDSTS patient	Unfolding of CXXC domain	no
Test set	p.C1194Y	Clinvar	Not precisely determined: WDSTS patient	Unfolding of CXXC domain	no
Test set	p.N1196A	Allen et al., 2006 [1]	No effect	No effect	no	no	6.30
Test set	p.Q1162A	Allen et al., 2006 [1]	No effect	No effect	no	no	6.33
Test set	p.N1183A	Allen et al., 2006 [1]	No effect	No effect	no	yes (loss of alpha helix)	6.24
Test set	p.Q1195A	Allen et al., 2006 [1]	No effect	No effect	no	no	6.35
Test set	p.P1164S	gnomAD	No effect (Healthy population)	No effect	no	no	6.26
Test set	p.V1169L	gnomAD	No effect (Healthy population)	No effect	no	no	6.27
Test set	p.R1182H	gnomAD	No effect (Healthy population)	No effect	no	no	5.95
Test set	p.R1182P	gnomAD	No effect (Healthy population)	No effect	no	no	5.94
Test set	p.I1184V	gnomAD	No effect (Healthy population)	No effect	no	no	6.32
Test set	p.I1184T	gnomAD	No effect (Healthy population)	No effect	no	no	6.31
Test set	p.M1191V	gnomAD	No effect (Healthy population)	No effect	no	no	6.35
Test set	p.R1151Q	TOPmed	No effect (Healthy population)	Compromised DNA binding	no	no	5.80
Test set	p.E1165D	TOPmed	No effect (Healthy population)	No effect	no	yes (loss of alpha helix)	6.34
Test set	p.M1191I	TOPmed	No effect (Healthy population)	No effect	no	yes (loss of alpha helix)	6.32
references
1. Allen, M.D., et al., Solution structure of the nonmethyl-CpG-binding CXXC domain of the leukaemia-associated MLL histone methyltransferase. The EMBO Journal, 2006. 25(19): p. 4503-4512.
2. Cierpicki, T., et al., Structure of the MLL CXXC domain-DNA complex and its functional role in MLL-AF9 leukemia. Nature structural & molecular biology, 2010. 17(1): p. 62-68.
3. Lebrun, N., et al., Molecular and cellular issues of KMT2A variants involved in Wiedemann-Steiner syndrome. Eur J Hum Genet, 2018. 26(1): p. 107-116.
4. Jones, W.D., Genetic and phenotypic investigations into developmental disorders, in Wellcome Trust Sanger Institute. 2017, University of Cambridge: Newnham College.
5. Baer, S., et al., Wiedemann-Steiner syndrome as a major cause of syndromic intellectual disability: A study of 33 French cases. Clin Genet, 2018. 94(1): p. 141-152.
