# Supplementary material for: Missense variants causing Wiedemann-Steiner syndrome preferentially occur in the KMT2A-CXXC domain and are accurately classified using AlphaFold2
Source: PLoS Genet. 2022 Jun 21;18(6):e1010278. doi: 10.1371/journal.pgen.1010278 (PMC9249231; doi:10.1371/journal.pgen.1010278)
Supplement: S4 Table — (CSV) [file pgen.1010278.s011.csv]

hg38 coordinates	Nucleotide (ENST00000534358.8)	amino acid position (ENSP00000436786.1)	A	C	G	T
118478077	c.3445G	p.G1149	Compromised_DNA_binding	Compromised_DNA_binding	Excisting_nucleotide	Stop_gain
118478078	c.3446G	p.G1149	Compromised_DNA_binding	No_effect	Excisting_nucleotide	No_effect
118478079	c.3447A	p.G1149	Excisting_nucleotide	Synonymous_mutation	Synonymous_mutation	Synonymous_mutation
118478080	c.3448C	p.R1150	Compromised_DNA_binding	Excisting_nucleotide	Compromised_DNA_binding	Compromised_DNA_binding
118478081	c.3449G	p.R1150	Compromised_DNA_binding	Compromised_DNA_binding	Excisting_nucleotide	Compromised_DNA_binding
118478082	c.3450T	p.R1150	Synonymous_mutation	Synonymous_mutation	Synonymous_mutation	Excisting_nucleotide
118478083	c.3451C	p.R1151	Synonymous_mutation	Excisting_nucleotide	Compromised_DNA_binding	Stop_gain
118478084	c.3452G	p.R1151	Compromised_DNA_binding	Undefined	Excisting_nucleotide	Compromised_DNA_binding
118478085	c.3453A	p.R1151	Excisting_nucleotide	Synonymous_mutation	Synonymous_mutation	Synonymous_mutation
118478086	c.3454T	p.S1152	No_effect	No_effect	No_effect	Excisting_nucleotide
118478087	c.3455C	p.S1152	Stop_gain	Excisting_nucleotide	No_effect	No_effect
118478088	c.3456G	p.S1152	Synonymous_mutation	Synonymous_mutation	Excisting_nucleotide	Synonymous_mutation
118478089	c.3457A	p.R1153	Excisting_nucleotide	Synonymous_mutation	Compromised_DNA_binding	Compromised_DNA_binding
118478090	c.3458G	p.R1153	No_effect	No_effect	Excisting_nucleotide	No_effect
118478091	c.3459G	p.R1153	Synonymous_mutation	No_effect	Excisting_nucleotide	No_effect
118478092	c.3460C	p.R1154	Synonymous_mutation	Excisting_nucleotide	Compromised_DNA_binding	Compromised_DNA_binding
118478093	c.3461G	p.R1154	Compromised_DNA_binding	Compromised_DNA_binding	Excisting_nucleotide	Compromised_DNA_binding
118478094	c.3462G	p.R1154	Synonymous_mutation	Synonymous_mutation	Excisting_nucleotide	Synonymous_mutation
118478095	c.3463T	p.C1155	Unfolding	Unfolding	Unfolding	Excisting_nucleotide
118478096	c.3464G	p.C1155	Unfolding	Unfolding	Excisting_nucleotide	Unfolding
118478097	c.3465T	p.C1155	Stop_gain	Synonymous_mutation	Unfolding	Excisting_nucleotide
118478098	c.3466G	p.G1156	No_effect	No_effect	Excisting_nucleotide	No_effect
118478099	c.3467G	p.G1156	No_effect	No_effect	Excisting_nucleotide	No_effect
118478100	c.3468G	p.G1156	Synonymous_mutation	Synonymous_mutation	Excisting_nucleotide	Synonymous_mutation
118478101	c.3469C	p.Q1157	Compromised_DNA_binding	Excisting_nucleotide	No_effect	Stop_gain
118478102	c.3470A	p.Q1157	Excisting_nucleotide	No_effect	No_effect	No_effect
118478103	c.3471G	p.Q1157	Synonymous_mutation	No_effect	Excisting_nucleotide	No_effect
118478104	c.3472T	p.C1158	Unfolding	Unfolding	Unfolding	Excisting_nucleotide
118478105	c.3473G	p.C1158	Unfolding	Unfolding	Excisting_nucleotide	Unfolding
118478106	c.3474T	p.C1158	Stop_gain	Synonymous_mutation	Unfolding	Excisting_nucleotide
118478107	c.3475C	p.P1159	No_effect	Excisting_nucleotide	No_effect	No_effect
118478108	c.3476C	p.P1159	No_effect	Excisting_nucleotide	No_effect	No_effect
118478109	c.3477C	p.P1159	Synonymous_mutation	Excisting_nucleotide	Synonymous_mutation	Synonymous_mutation
118478110	c.3478G	p.G1160	No_effect	No_effect	Excisting_nucleotide	No_effect
118478111	c.3479G	p.G1160	No_effect	No_effect	Excisting_nucleotide	No_effect
118478112	c.3480C	p.G1160	Synonymous_mutation	Excisting_nucleotide	Synonymous_mutation	Synonymous_mutation
118478113	c.3481T	p.C1161	Unfolding	Unfolding	Unfolding	Excisting_nucleotide
118478114	c.3482G	p.C1161	Unfolding	Unfolding	Excisting_nucleotide	Unfolding
118478115	c.3483C	p.C1161	Stop_gain	Excisting_nucleotide	Unfolding	Synonymous_mutation
118478116	c.3484C	p.Q1162	No_effect	Excisting_nucleotide	No_effect	Stop_gain
118478117	c.3485A	p.Q1162	Excisting_nucleotide	No_effect	No_effect	No_effect
118478118	c.3486G	p.Q1162	Synonymous_mutation	No_effect	Excisting_nucleotide	No_effect
118478119	c.3487G	p.V1163	No_effect	No_effect	Excisting_nucleotide	No_effect
118478120	c.3488T	p.V1163	Compromised_DNA_binding	No_effect	No_effect	Excisting_nucleotide
118478121	c.3489G	p.V1163	Synonymous_mutation	Synonymous_mutation	Excisting_nucleotide	Synonymous_mutation
118478122	c.3490C	p.P1164	No_effect	Excisting_nucleotide	No_effect	No_effect
118478123	c.3491C	p.P1164	No_effect	Excisting_nucleotide	No_effect	No_effect
118478124	c.3492T	p.P1164	Synonymous_mutation	Synonymous_mutation	Synonymous_mutation	Excisting_nucleotide
118478125	c.3493G	p.E1165	No_effect	Compromised_DNA_binding	Excisting_nucleotide	Stop_gain
118478126	c.3494A	p.E1165	Excisting_nucleotide	Compromised_DNA_binding	No_effect	Compromised_DNA_binding
118478127	c.3495G	p.E1165	Synonymous_mutation	No_effect	Excisting_nucleotide	No_effect
118478128	c.3496G	p.D1166	Unfolding	Unfolding	Excisting_nucleotide	Unfolding
118478129	c.3497A	p.D1166	Excisting_nucleotide	Unfolding	Unfolding	Unfolding
118478130	c.3498C	p.D1166	Undefined	Excisting_nucleotide	Undefined	Synonymous_mutation
118478131	c.3499T	p.C1167	Unfolding	Unfolding	Unfolding	Excisting_nucleotide
118478132	c.3500G	p.C1167	Unfolding	Unfolding	Excisting_nucleotide	Unfolding
118478133	c.3501T	p.C1167	Stop_gain	Synonymous_mutation	Unfolding	Excisting_nucleotide
118478134	c.3502G	p.G1168	No_effect	No_effect	Excisting_nucleotide	No_effect
118478135	c.3503G	p.G1168	Compromised_DNA_binding	No_effect	Excisting_nucleotide	No_effect
118478136	c.3504T	p.G1168	Synonymous_mutation	Synonymous_mutation	Synonymous_mutation	Excisting_nucleotide
118478137	c.3505G	p.V1169	No_effect	No_effect	Excisting_nucleotide	No_effect
118478138	c.3506T	p.V1169	No_effect	No_effect	No_effect	Excisting_nucleotide
118478139	c.3507T	p.V1169	Synonymous_mutation	Synonymous_mutation	Synonymous_mutation	Excisting_nucleotide
118478140	c.3508T	p.C1170	Unfolding	Unfolding	Unfolding	Excisting_nucleotide
118478141	c.3509G	p.C1170	Unfolding	Unfolding	Excisting_nucleotide	Unfolding
118478142	c.3510T	p.C1170	Stop_gain	Synonymous_mutation	Unfolding	Excisting_nucleotide
118478143	c.3511A	p.T1171	Excisting_nucleotide	No_effect	No_effect	No_effect
118478144	c.3512C	p.T1171	No_effect	Excisting_nucleotide	No_effect	No_effect
118478145	c.3513T	p.T1171	Synonymous_mutation	Synonymous_mutation	Synonymous_mutation	Excisting_nucleotide
118478146	c.3514A	p.N1172	Excisting_nucleotide	No_effect	No_effect	No_effect
118478147	c.3515A	p.N1172	Excisting_nucleotide	No_effect	No_effect	No_effect
118478148	c.3516T	p.N1172	Compromised_DNA_binding	Synonymous_mutation	Compromised_DNA_binding	Excisting_nucleotide
118478149	c.3517T	p.C1173	Unfolding	Unfolding	Unfolding	Excisting_nucleotide
118478150	c.3518G	p.C1173	Unfolding	Unfolding	Excisting_nucleotide	Unfolding
118478151	c.3519C	p.C1173	Stop_gain	Excisting_nucleotide	Unfolding	Synonymous_mutation
118478152	c.3520T	p.L1174	No_effect	Synonymous_mutation	No_effect	Excisting_nucleotide
118478153	c.3521T	p.L1174	Stop_gain	No_effect	Stop_gain	Excisting_nucleotide
118478154	c.3522A	p.L1174	Excisting_nucleotide	No_effect	Synonymous_mutation	No_effect
118478155	c.3523G	p.D1175	Compromised_DNA_binding	Compromised_DNA_binding	Excisting_nucleotide	Compromised_DNA_binding
118478156	c.3524A	p.D1175	Excisting_nucleotide	Compromised_DNA_binding	No_effect	Compromised_DNA_binding
118478157	c.3525T	p.D1175	No_effect	Synonymous_mutation	No_effect	Excisting_nucleotide
118478158	c.3526A	p.K1176	Excisting_nucleotide	Compromised_DNA_binding	Compromised_DNA_binding	Stop_gain
118478159	c.3527A	p.K1176	Excisting_nucleotide	Compromised_DNA_binding	No_effect	Compromised_DNA_binding
118478160	c.3528G	p.K1176	Synonymous_mutation	Compromised_DNA_binding	Excisting_nucleotide	Compromised_DNA_binding
118478161	c.3529C	p.P1177	No_effect	Excisting_nucleotide	No_effect	No_effect
118478162	c.3530C	p.P1177	No_effect	Excisting_nucleotide	No_effect	No_effect
118478163	c.3531C	p.P1177	Synonymous_mutation	Excisting_nucleotide	Synonymous_mutation	Synonymous_mutation
118478164	c.3532A	p.K1178	Excisting_nucleotide	Compromised_DNA_binding	Compromised_DNA_binding	Stop_gain
118478165	c.3533A	p.K1178	Excisting_nucleotide	Compromised_DNA_binding	No_effect	Compromised_DNA_binding
118478166	c.3534G	p.K1178	Synonymous_mutation	Compromised_DNA_binding	Excisting_nucleotide	Compromised_DNA_binding
118478167	c.3535T	p.F1179	No_effect	No_effect	No_effect	Excisting_nucleotide
118478168	c.3536T	p.F1179	No_effect	No_effect	No_effect	Excisting_nucleotide
118478169	c.3537T	p.F1179	No_effect	Synonymous_mutation	No_effect	Excisting_nucleotide
118478170	c.3538G	p.G1180	No_effect	Compromised_DNA_binding	Excisting_nucleotide	Compromised_DNA_binding
118478171	c.3539G	p.G1180	Compromised_DNA_binding	Compromised_DNA_binding	Excisting_nucleotide	No_effect
118478172	c.3540T	p.G1180	Synonymous_mutation	Synonymous_mutation	Synonymous_mutation	Excisting_nucleotide
118478173	c.3541G	p.G1181	No_effect	Compromised_DNA_binding	Excisting_nucleotide	Compromised_DNA_binding
118478174	c.3542G	p.G1181	Compromised_DNA_binding	Compromised_DNA_binding	Excisting_nucleotide	Compromised_DNA_binding
118478175	c.3543T	p.G1181	Synonymous_mutation	Synonymous_mutation	Synonymous_mutation	Excisting_nucleotide
118478176	c.3544C	p.R1182	No_effect	Excisting_nucleotide	No_effect	No_effect
118478177	c.3545G	p.R1182	No_effect	No_effect	Excisting_nucleotide	No_effect
118478178	c.3546C	p.R1182	Synonymous_mutation	Excisting_nucleotide	Synonymous_mutation	Synonymous_mutation
118478179	c.3547A	p.N1183	Excisting_nucleotide	No_effect	No_effect	No_effect
118478180	c.3548A	p.N1183	Excisting_nucleotide	No_effect	No_effect	No_effect
118478181	c.3549T	p.N1183	Compromised_DNA_binding	Synonymous_mutation	Compromised_DNA_binding	Excisting_nucleotide
118478182	c.3550A	p.I1184	Excisting_nucleotide	No_effect	No_effect	No_effect
118478183	c.3551T	p.I1184	Compromised_DNA_binding	No_effect	Compromised_DNA_binding	Excisting_nucleotide
118478184	c.3552A	p.I1184	Excisting_nucleotide	Synonymous_mutation	No_effect	Synonymous_mutation
118478185	c.3553A	p.K1185	Excisting_nucleotide	Compromised_DNA_binding	Compromised_DNA_binding	Stop_gain
118478186	c.3554A	p.K1185	Excisting_nucleotide	Compromised_DNA_binding	No_effect	Compromised_DNA_binding
118478187	c.3555G	p.K1185	Synonymous_mutation	Compromised_DNA_binding	Excisting_nucleotide	Compromised_DNA_binding
118478188	c.3556A	p.K1186	Excisting_nucleotide	Compromised_DNA_binding	Compromised_DNA_binding	Stop_gain
118478189	c.3557A	p.K1186	Excisting_nucleotide	Compromised_DNA_binding	No_effect	Compromised_DNA_binding
118478190	c.3558G	p.K1186	Synonymous_mutation	Compromised_DNA_binding	Excisting_nucleotide	Compromised_DNA_binding
118478191	c.3559C	p.Q1187	Compromised_DNA_binding	Excisting_nucleotide	Compromised_DNA_binding	Stop_gain
118478192	c.3560A	p.Q1187	Excisting_nucleotide	Compromised_DNA_binding	Compromised_DNA_binding	Compromised_DNA_binding
118478193	c.3561G	p.Q1187	Synonymous_mutation	No_effect	Excisting_nucleotide	No_effect
118478194	c.3562T	p.C1188	No_effect	No_effect	No_effect	Excisting_nucleotide
118478195	c.3563G	p.C1188	No_effect	No_effect	Excisting_nucleotide	No_effect
118478196	c.3564C	p.C1188	Stop_gain	Excisting_nucleotide	No_effect	Synonymous_mutation
118478197	c.3565T	p.C1189	Unfolding	Unfolding	Unfolding	Excisting_nucleotide
118478198	c.3566G	p.C1189	Unfolding	Unfolding	Excisting_nucleotide	Unfolding
118478199	c.3567C	p.C1189	Stop_gain	Excisting_nucleotide	Unfolding	Synonymous_mutation
118478200	c.3568A	p.K1190	Excisting_nucleotide	Compromised_DNA_binding	Compromised_DNA_binding	Stop_gain
118478201	c.3569A	p.K1190	Excisting_nucleotide	Compromised_DNA_binding	No_effect	Compromised_DNA_binding
118478202	c.3570G	p.K1190	Synonymous_mutation	Compromised_DNA_binding	Excisting_nucleotide	Compromised_DNA_binding
118478203	c.3571A	p.M1191	Excisting_nucleotide	No_effect	No_effect	No_effect
118478204	c.3572T	p.M1191	No_effect	No_effect	No_effect	Excisting_nucleotide
118478205	c.3573G	p.M1191	No_effect	No_effect	Excisting_nucleotide	No_effect
118478206	c.3574A	p.R1192	Excisting_nucleotide	Synonymous_mutation	Unfolding	Stop_gain
118478207	c.3575G	p.R1192	Undefined	Unfolding	Excisting_nucleotide	Unfolding
118478208	c.3576A	p.R1192	Excisting_nucleotide	Unfolding	Synonymous_mutation	Unfolding
118478209	c.3577A	p.K1193	Excisting_nucleotide	Compromised_DNA_binding	Compromised_DNA_binding	Stop_gain
118478210	c.3578A	p.K1193	Excisting_nucleotide	Compromised_DNA_binding	No_effect	Compromised_DNA_binding
118478211	c.3579A	p.K1193	Excisting_nucleotide	Compromised_DNA_binding	Synonymous_mutation	Compromised_DNA_binding
118478212	c.3580T	p.C1194	Unfolding	Unfolding	Unfolding	Excisting_nucleotide
118478213	c.3581G	p.C1194	Unfolding	Unfolding	Excisting_nucleotide	Unfolding
118478214	c.3582T	p.C1194	Stop_gain	Synonymous_mutation	Unfolding	Excisting_nucleotide
118478215	c.3583C	p.Q1195	Compromised_DNA_binding	Excisting_nucleotide	No_effect	Stop_gain
118478216	c.3584A	p.Q1195	Excisting_nucleotide	No_effect	No_effect	No_effect
118478217	c.3585G	p.Q1195	Synonymous_mutation	No_effect	Excisting_nucleotide	No_effect
118478218	c.3586A	p.N1196	Excisting_nucleotide	No_effect	No_effect	No_effect
118478219	c.3587A	p.N1196	Excisting_nucleotide	No_effect	No_effect	No_effect
118478220	c.3588T	p.N1196	No_effect	Synonymous_mutation	No_effect	Excisting_nucleotide
118478221	c.3589C	p.L1197	No_effect	Excisting_nucleotide	No_effect	Synonymous_mutation
118478222	c.3590T	p.L1197	No_effect	No_effect	Compromised_DNA_binding	Excisting_nucleotide
118478223	c.3591A	p.L1197	Excisting_nucleotide	Synonymous_mutation	Synonymous_mutation	Synonymous_mutation
118478224	c.3592C	p.Q1198	Compromised_DNA_binding	Excisting_nucleotide	No_effect	Stop_gain
118478225	c.3593A	p.Q1198	Excisting_nucleotide	Undefined	Compromised_DNA_binding	No_effect
118478226	c.3594A	p.Q1198	Excisting_nucleotide	No_effect	Synonymous_mutation	No_effect
